# Supplementary material for: High Mortality of Disseminated Non-Tuberculous Mycobacterial Infection in HIV-Infected Patients in the Antiretroviral Therapy Era
Source: PLoS One. 2016 Mar 17;11(3):e0151682. doi: 10.1371/journal.pone.0151682 (PMC4795669; doi:10.1371/journal.pone.0151682)
Supplement: S1 Dataset — (XLSX) [file pone.0151682.s001.xlsx]

## Sheet: Sheet1
Study ID	survived	age	sex	bacteremia	malignancy	AIDS defining diseases	CMV end-organ diseases	PCP	duration between ART and IRIS	duration between ART and dNTM treatment	ART at diagnosis of dNTM	treatment duration for dNTM	IRIS type	Steroid use for IRS	CD4 at NTM treatment
1	0	34	2	1	0	1	1	0	n/a	n/a	0	234	n/a	0	4
2	1	50	1	1	0	1	1	1	18	27	1	1240	unmasked	1	25
3	1	28	1	0	1	1	0	1	35	41	1	1807	unmasked	1	185
4	1	50	1	0	0	1	1	1	21	115	1	128	unmasked	0	78
5	1	21	2	0	1	0	0	0	126	126	1	776	unmasked	1	72
6	1	58	1	1	0	1	1	0	16	-91	0	1168	paradoxical	1	5
7	1	54	1	0	0	1	1	1	14	23	1	864	unmasked	1	115
8	0	52	1	1	1	1	0	1	n/a	n/a	0	216	n/a	0	7
9	0	67	1	1	1	1	1	1	n/a	n/a	0	0	n/a	1	5
10	1	25	1	1	0	0	0	0	16	-40	0	1875	paradoxical	1	4
11	1	58	1	0	0	0	0	0	n/a	-147	0	252	n/a	0	22
12	0	32	1	1	1	1	1	1	63	128	1	136	unmasked	1	11
13	1	35	1	1	0	1	1	0	12	-40	0	679	paradoxical	1	164
14	1	35	1	0	0	1	0	0	270	333	1	407	unmasked	0	93
15	1	38	1	0	0	1	1	1	12	58	1	139	unmasked	0	76
16	1	40	1	1	0	1	0	1	11	-103	1	397	paradoxical	0	75
17	1	43	1	1	0	1	1	1	180	183	1	1458	unmasked	1	10
18	0	36	1	1	0	1	1	0	n/a	16	0	777	n/a	0	68
19	1	35	1	0	0	1	1	0	6	30	1	479	unmasked	0	49
20	1	64	1	1	0	0	0	0	10	40	1	972	unmasked	0	29
21	0	36	1	1	1	1	0	0	59	-61	0	142	paradoxical	1	10
22	0	52	1	1	0	1	1	0	7	-52	0	503	paradoxical	1	5
23	1	37	1	0	0	1	1	1	19	-4	0	402	paradoxical	0	45
24	1	28	1	1	0	1	1	1	21	-31	0	372	paradoxical	0	2
